# Supplementary material for: Antithrombotic therapy in diabetes: which, when, and for how long?
Source: Eur Heart J. 2021 Mar 25;42(23):2235–59. doi: 10.1093/eurheartj/ehab128 (PMC8203081; doi:10.1093/eurheartj/ehab128)
Supplement: ehab128_Supplementary_Data [file ehab128_supplementary_data.zip]

Archive with 7 entries (6 files):
- ehab128-supl_data/
- ehab128-supl_data/suppl Figure 1-R1.pptx
- ehab128-supl_data/Supplementary S1-R1-RA.docx
- ehab128-supl_data/supplementary table 1_R1.docx
- ehab128-supl_data/supplementary table 2_R1.docx
- ehab128-supl_data/supplementary table 3_R1.docx
- ehab128-supl_data/supplementary table 4-R1.docx
